# Supplementary material for: The Effects of Microbiome Modulating Therapies on Inflammatory Markers in Autoimmune Disease: A Systematic Review and Meta-Analysis
Source: Nutrients. 2026 Feb 8;18(4):560. doi: 10.3390/nu18040560 (PMC12943447; doi:10.3390/nu18040560)
Supplement: Supplementary file 1 [file nutrients-18-00560-s001.zip]

Archive with 1 entries (1 files):
- nutrients-4067174-supplementary.pdf
